# Supplementary material for: Human stem cells home to and repair laser-damaged trabecular meshwork in a mouse model
Source: Commun Biol. 2018 Dec 6;1:216. doi: 10.1038/s42003-018-0227-z (PMC6283842; doi:10.1038/s42003-018-0227-z)
Supplement: Supplementary file 3 — Supplementary Data 1 [file 42003_2018_227_MOESM3_ESM.xlsx]

## Sheet: Fig4q
Experiment1				Experiment2
Sample	Target	Ct		Sample	Target	Ct
Normal CTRL	18S	15.7717		Normal CTRL	18S	15.5068
Normal CTRL	18S	15.4286		Normal CTRL	18S	15.2041
Normal CTRL	18S	14.9579		Normal CTRL	18S	15.5068
TMSC_Inj	18S	15.2934		TMSC_Inj	18S	14.6028
TMSC_Inj	18S	16.6685		TMSC_Inj	18S	14.6748
Laser+TMSC_Inj	18S	15.5931		TMSC_Inj	18S	14.3596
Laser+TMSC_Inj	18S	15.924		Laser+TMSC_Inj	18S	14.8946
Laser+TMSC_Inj	18S	16.8935		Laser+TMSC_Inj	18S	14.5902
Laser+Sham	18S	15.8555		Laser+TMSC_Inj	18S	14.7464
Laser+Sham	18S	15.6846		Laser+Sham	18S	17.7375
Laser+Sham	18S	15.4759		Laser+Sham	18S	17.8826
Normal CTRL	hCHI3L1	35.2955		Laser+Sham	18S	18.1279
Normal CTRL	hCHI3L1	35.4117		Normal CTRL	hCHI3L1	35.8998
Normal CTRL	hCHI3L1	36.8466		Normal CTRL	hCHI3L1	37.6322
TMSC_Inj	hCHI3L1	34.4319		Normal CTRL	hCHI3L1	35.8248
TMSC_Inj	hCHI3L1	34.971		TMSC_Inj	hCHI3L1	34.139
TMSC_Inj	hCHI3L1	34.2263		TMSC_Inj	hCHI3L1	34.7738
Laser+TMSC_Inj	hCHI3L1	34.9258		TMSC_Inj	hCHI3L1	34.8348
Laser+TMSC_Inj	hCHI3L1	34.0591		Laser+TMSC_Inj	hCHI3L1	35.3154
Laser+TMSC_Inj	hCHI3L1	35.2508		Laser+TMSC_Inj	hCHI3L1	35.2653
Laser+Sham	hCHI3L1	37.9259		Laser+TMSC_Inj	hCHI3L1	34.5709
Laser+Sham	hCHI3L1	36.8696		Laser+Sham	hCHI3L1	39.0043
Laser+Sham	hCHI3L1	37.6262		Laser+Sham	hCHI3L1	38.2575
Normal CTRL	mCD45	35.3025		Laser+Sham	hCHI3L1	38.9006
Normal CTRL	mCD45	35.8062		Normal CTRL	mCD45	36.0658
Normal CTRL	mCD45	35.5135		Normal CTRL	mCD45	34.1438
TMSC_Inj	mCD45	34.6187		Normal CTRL	mCD45	35.6492
TMSC_Inj	mCD45	34.0972		TMSC_Inj	mCD45	33.985
TMSC_Inj	mCD45	34.4044		TMSC_Inj	mCD45	33.464
Laser+TMSC_Inj	mCD45	34.4365		TMSC_Inj	mCD45	33.6496
Laser+TMSC_Inj	mCD45	33.9415		Laser+TMSC_Inj	mCD45	33.7927
Laser+TMSC_Inj	mCD45	33.906		Laser+TMSC_Inj	mCD45	34.1278
Laser+Sham	mCD45	30.927		Laser+Sham	mCD45	34.8368
Laser+Sham	mCD45	31.2092		Laser+Sham	mCD45	34.4345
Laser+Sham	mCD45	31.2319		Laser+Sham	mCD45	34.8989
Normal CTRL	mSPARC	25.7287		Normal CTRL	mSPARC	25.445
Normal CTRL	mSPARC	25.7265		Normal CTRL	mSPARC	25.3818
Normal CTRL	mSPARC	25.9105		Normal CTRL	mSPARC	25.6038
TMSC_Inj	mSPARC	26.5818		TMSC_Inj	mSPARC	27.9502
TMSC_Inj	mSPARC	26.6923		TMSC_Inj	mSPARC	27.9985
TMSC_Inj	mSPARC	26.63		TMSC_Inj	mSPARC	27.8425
Laser+TMSC_Inj	mSPARC	26.5023		Laser+TMSC_Inj	mSPARC	26.1624
Laser+TMSC_Inj	mSPARC	26.6278		Laser+TMSC_Inj	mSPARC	25.9613
Laser+TMSC_Inj	mSPARC	26.7124		Laser+TMSC_Inj	mSPARC	26.1173
Laser+Sham	mSPARC	21.9526		Laser+Sham	mSPARC	26.1552
Laser+Sham	mSPARC	22.2358		Laser+Sham	mSPARC	26.1801
Laser+Sham	mSPARC	21.9299		Laser+Sham	mSPARC	26.1664
Normal CTRL	mF4/80	34.7074		Normal CTRL	mF4/80	35.7535
Normal CTRL	mF4/80	35.6671		Normal CTRL	mF4/80	35.7016
TMSC_Inj	mF4/80	34.0053		TMSC_Inj	mF4/80	34.1435
TMSC_Inj	mF4/80	34.2689		TMSC_Inj	mF4/80	34.5782
TMSC_Inj	mF4/80	34.1565		TMSC_Inj	mF4/80	34.6363
Laser+TMSC_Inj	mF4/80	34.4406		Laser+TMSC_Inj	mF4/80	33.6288
Laser+TMSC_Inj	mF4/80	34.665		Laser+TMSC_Inj	mF4/80	34.3823
Laser+TMSC_Inj	mF4/80	34.7574		Laser+TMSC_Inj	mF4/80	33.3516
Laser+Sham	mF4/80	31.3799		Laser+Sham	mF4/80	34.8923
Laser+Sham	mF4/80	30.9054		Laser+Sham	mF4/80	36.8829
Laser+Sham	mF4/80	30.9831		Normal CTRL	mCD11b	29.7603
Normal CTRL	mCD11b	30.666		Normal CTRL	mCD11b	29.7451
Normal CTRL	mCD11b	30.646		Normal CTRL	mCD11b	30.3219
Normal CTRL	mCD11b	30.8877		TMSC_Inj	mCD11b	30.1388
TMSC_Inj	mCD11b	28.7652		TMSC_Inj	mCD11b	30.3348
TMSC_Inj	mCD11b	28.4266		TMSC_Inj	mCD11b	30.4356
TMSC_Inj	mCD11b	28.4237		Laser+TMSC_Inj	mCD11b	29.7785
Laser+TMSC_Inj	mCD11b	30.1613		Laser+TMSC_Inj	mCD11b	29.303
Laser+TMSC_Inj	mCD11b	30.2721		Laser+TMSC_Inj	mCD11b	29.534
Laser+TMSC_Inj	mCD11b	30.2055		Laser+Sham	mCD11b	30.1691
Laser+Sham	mCD11b	27.1232		Laser+Sham	mCD11b	30.4762
Laser+Sham	mCD11b	27.3141		Laser+Sham	mCD11b	30.6961
Laser+Sham	mCD11b	27.1324		Normal CTRL	mFN	28.971
Normal CTRL	mFN	29.305		Normal CTRL	mFN	28.8104
Normal CTRL	mFN	29.0438		Normal CTRL	mFN	28.8793
Normal CTRL	mFN	29.199		TMSC_Inj	mFN	30.5088
TMSC_Inj	mFN	29.4561		TMSC_Inj	mFN	30.2882
TMSC_Inj	mFN	29.838		TMSC_Inj	mFN	29.91
TMSC_Inj	mFN	29.7282		Laser+TMSC_Inj	mFN	29.2601
Laser+TMSC_Inj	mFN	28.8924		Laser+TMSC_Inj	mFN	29.1847
Laser+TMSC_Inj	mFN	28.765		Laser+TMSC_Inj	mFN	29.2704
Laser+TMSC_Inj	mFN	28.9154		Laser+Sham	mFN	27.9514
Laser+Sham	mFN	24.7765		Laser+Sham	mFN	28.0621
Laser+Sham	mFN	24.8842		Laser+Sham	mFN	28.1399
Laser+Sham	mFN	24.8731

## Sheet: Fig4r
Experiment1				Experiment2
Sample	Target	Ct		Sample	Target	Ct
Normal CTRL	18S	15.6907		Normal CTRL	18S	14.0423
Normal CTRL	18S	15.675		Normal CTRL	18S	13.9977
Normal CTRL	18S	15.6208		Normal CTRL	18S	13.9452
TMSC_Inj	18S	20.9811		TMSC_Inj	18S	19.7109
TMSC_Inj	18S	20.5825		TMSC_Inj	18S	19.6922
TMSC_Inj	18S	20.233		TMSC_Inj	18S	19.4844
Laser+TMSC_Inj	18S	18.7936		Laser+TMSC_Inj	18S	17.3393
Laser+TMSC_Inj	18S	18.5501		Laser+TMSC_Inj	18S	17.9252
Laser+TMSC_Inj	18S	18.9617		Laser+TMSC_Inj	18S	17.9589
Laser+Sham	18S	19.9707		Laser+Sham	18S	18.6735
Laser+Sham	18S	20.9551		Laser+Sham	18S	18.2581
Laser+Sham	hCHI3L1	31.765		Laser+Sham	18S	18.3803
Normal CTRL	hCHI3L1	31.3498		Normal CTRL	hCHI3L1	45
Normal CTRL	hCHI3L1	31.637		Normal CTRL	hCHI3L1	34.6045
Laser+TMSC_Inj	hCHI3L1	31.7516		Normal CTRL	hCHI3L1	45
Laser+TMSC_Inj	hCHI3L1	31.823		TMSC_Inj	hCHI3L1	32.5894
Laser+Sham	hCHI3L1	32.9153		TMSC_Inj	hCHI3L1	33.8381
Laser+Sham	hCHI3L1	32.6695		TMSC_Inj	hCHI3L1	35.3723
Laser+Sham	hCHI3L1	45		Laser+TMSC_Inj	hCHI3L1	33.1766
Normal CTRL	mSPARC	25.7877		Laser+TMSC_Inj	hCHI3L1	33.094
Normal CTRL	mSPARC	26.1137		Laser+TMSC_Inj	hCHI3L1	33.4329
Normal CTRL	mSPARC	26.0276		Laser+Sham	hCHI3L1	34.7411
TMSC_Inj	mSPARC	30.4637		Laser+Sham	hCHI3L1	33.9919
TMSC_Inj	mSPARC	30.1286		Laser+Sham	hCHI3L1	35.3863
TMSC_Inj	mSPARC	30.398		Normal CTRL	mSPARC	23.9857
Laser+TMSC_Inj	mSPARC	27.9231		Normal CTRL	mSPARC	24.2315
Laser+TMSC_Inj	mSPARC	27.8338		Normal CTRL	mSPARC	23.7396
Laser+TMSC_Inj	mSPARC	27.6589		TMSC_Inj	mSPARC	28.4349
Laser+Sham	mSPARC	29.5098		TMSC_Inj	mSPARC	29.2022
Laser+Sham	mSPARC	29.9311		TMSC_Inj	mSPARC	29.9367
Laser+Sham	mSPARC	29.2975		Laser+TMSC_Inj	mSPARC	26.3266
Normal CTRL	mCD45	31.7941		Laser+TMSC_Inj	mSPARC	27.0554
Normal CTRL	mCD45	31.7367		Laser+TMSC_Inj	mSPARC	27.0837
Normal CTRL	mCD45	31.9018		Laser+Sham	mSPARC	28.2483
TMSC_Inj	mCD45	34.2061		Laser+Sham	mSPARC	28.4072
TMSC_Inj	mCD45	37.2415		Laser+Sham	mSPARC	28.5522
Laser+TMSC_Inj	mCD45	32.8691		Normal CTRL	mCD45	30.9781
Laser+TMSC_Inj	mCD45	32.6137		Normal CTRL	mCD45	30.8422
Laser+Sham	mCD45	33.8029		Normal CTRL	mCD45	31.1966
Laser+Sham	mCD45	33.1746		TMSC_Inj	mCD45	37.6175
Normal CTRL	CD11b	31.7557		TMSC_Inj	mCD45	36.5585
Normal CTRL	CD11b	32.521		TMSC_Inj	mCD45	36.9534
Normal CTRL	CD11b	31.8377		Laser+TMSC_Inj	mCD45	33.1575
TMSC_Inj	CD11b	38.4926		Laser+TMSC_Inj	mCD45	32.7742
TMSC_Inj	CD11b	37.1739		Laser+TMSC_Inj	mCD45	32.9527
TMSC_Inj	CD11b	36.2835		Laser+Sham	mCD45	35.6884
Laser+TMSC_Inj	CD11b	34.9783		Laser+Sham	mCD45	35.3492
Laser+TMSC_Inj	CD11b	35.6855		Laser+Sham	mCD45	34.4529
Laser+TMSC_Inj	CD11b	34.2496		Normal CTRL	F4-80	29.9763
Laser+Sham	CD11b	36.4761		Normal CTRL	F4-80	30.1421
Laser+Sham	CD11b	35.9253		Normal CTRL	F4-80	30.1227
Laser+Sham	CD11b	36.9497		TMSC_Inj	F4-80	35.3518
Normal CTRL	F4-80	28.1261		TMSC_Inj	F4-80	35.6695
Normal CTRL	F4-80	27.304		TMSC_Inj	F4-80	45
Normal CTRL	F4-80	28.4297		Laser+TMSC_Inj	F4-80	33.4778
TMSC_Inj	F4-80	32.5744		Laser+TMSC_Inj	F4-80	32.6784
TMSC_Inj	F4-80	30.4093		Laser+TMSC_Inj	F4-80	34.9411
TMSC_Inj	F4-80	33.2051		Laser+Sham	F4-80	33.9408
Laser+TMSC_Inj	F4-80	28.8362		Laser+Sham	F4-80	34.1515
Laser+TMSC_Inj	F4-80	28.6642		Laser+Sham	F4-80	34.7154
Laser+TMSC_Inj	F4-80	30.2601
Laser+Sham	F4-80	29.9464
Laser+Sham	F4-80	31.5259
Normal CTRL	mFN	28.5841
Normal CTRL	mFN	29.1906
Normal CTRL	mFN	29.4918
TMSC_Inj	mFN	33.1688
TMSC_Inj	mFN	32.9587
TMSC_Inj	mFN	33.2051
Laser+TMSC_Inj	mFN	30.323
Laser+TMSC_Inj	mFN	30.706
Laser+TMSC_Inj	mFN	30.4835
Laser+Sham	mFN	31.8597
Laser+Sham	mFN	31.932
Laser+Sham	mFN	32.2327

## Sheet: Fig4s
Experiment1				Experiment2
Sample	Target	Ct		Sample	Target	Ct
Normal CTRL	18S	10.0593		Normal CTRL	18S	10.0593
Normal CTRL	18S	9.96164		Normal CTRL	18S	9.96164
Normal CTRL	18S	9.97785		Normal CTRL	18S	9.97785
Laser+Sham	18S	9.18257		Laser+Sham	18S	9.18257
Laser+Sham	18S	8.89793		Laser+Sham	18S	8.89793
Laser+Sham	18S	8.9462		Laser+Sham	18S	8.9462
Laser+TMSC	18S	11.6588		Laser+TMSC	18S	12.947
Laser+TMSC	18S	11.9019		Laser+TMSC	18S	13.1914
Laser+TMSC	18S	11.7024		Laser+TMSC	18S	13.0978
TMSC	18S	11.7346		TMSC	18S	9.35955
TMSC	18S	12.3952		TMSC	18S	9.50766
TMSC	18S	12.8666		TMSC	18S	9.50178
Normal CTRL	CoL3a1	30.9128		Normal CTRL	CoL3a1	30.9128
Normal CTRL	CoL3a1	31.5186		Normal CTRL	CoL3a1	31.5186
Normal CTRL	CoL3a1	30.5896		Normal CTRL	CoL3a1	30.5896
Laser+Sham	CoL3a1	28.5334		Laser+Sham	CoL3a1	28.5334
Laser+Sham	CoL3a1	28.848		Laser+Sham	CoL3a1	28.848
Laser+Sham	CoL3a1	28.9003		Laser+Sham	CoL3a1	28.9003
Laser+TMSC	CoL3a1	31.5096		Laser+TMSC	CoL3a1	30.9398
Laser+TMSC	CoL3a1	29.9413		Laser+TMSC	CoL3a1	30.1739
Laser+TMSC	CoL3a1	30.2264		Laser+TMSC	CoL3a1	30.5083
TMSC	CoL3a1	32.4227		TMSC	CoL3a1	30.2122
TMSC	CoL3a1	32.9059		TMSC	CoL3a1	30.2936
TMSC	CoL3a1	31.6414		TMSC	CoL3a1	29.6491
Normal CTRL	CoL4a6	29.9356		Normal CTRL	CoL4a6	29.9356
Normal CTRL	CoL4a6	30.5372		Normal CTRL	CoL4a6	30.5372
Normal CTRL	CoL4a6	29.902		Normal CTRL	CoL4a6	29.902
Laser+Sham	CoL4a6	29.7787		Laser+Sham	CoL4a6	29.7787
Laser+Sham	CoL4a6	29.2415		Laser+Sham	CoL4a6	29.2415
Laser+Sham	CoL4a6	30.225		Laser+Sham	CoL4a6	30.225
Laser+TMSC	CoL4a6	32.1768		Laser+TMSC	CoL4a6	31.6674
Laser+TMSC	CoL4a6	31.7038		Laser+TMSC	CoL4a6	31.6976
Laser+TMSC	CoL4a6	30.7481		TMSC	CoL4a6	32.1968
TMSC	CoL4a6	32.7671		TMSC	CoL4a6	32.5607
TMSC	CoL4a6	38.4714		Normal CTRL	SMA	28.2538
TMSC	CoL4a6	31.0118		Normal CTRL	SMA	28.5725
Normal CTRL	SMA	28.2538		Normal CTRL	SMA	28.2557
Normal CTRL	SMA	28.5725		Laser+Sham	SMA	25.9274
Normal CTRL	SMA	28.2557		Laser+Sham	SMA	25.9009
Laser+Sham	SMA	25.9274		Laser+Sham	SMA	25.7395
Laser+Sham	SMA	25.9009		Laser+TMSC	SMA	30.3293
Laser+Sham	SMA	25.7395		Laser+TMSC	SMA	29.9602
Laser+TMSC	SMA	28.0797		Laser+TMSC	SMA	29.8512
Laser+TMSC	SMA	28.6514		TMSC	SMA	28.4969
Laser+TMSC	SMA	28.1487		TMSC	SMA	28.1677
TMSC	SMA	30.5561		TMSC	SMA	28.1482
TMSC	SMA	30.9142		Normal CTRL	TGFb2	29.9135
TMSC	SMA	30.8796		Normal CTRL	TGFb2	28.9673
Normal CTRL	TGFb2	29.9135		Normal CTRL	TGFb2	29.1975
Normal CTRL	TGFb2	28.9673		Laser+Sham	TGFb2	28.1502
Normal CTRL	TGFb2	29.1975		Laser+Sham	TGFb2	28.1227
Laser+Sham	TGFb2	28.1502		Laser+Sham	TGFb2	28.153
Laser+Sham	TGFb2	28.1227		Laser+TMSC	TGFb2	31.7468
Laser+Sham	TGFb2	28.153		Laser+TMSC	TGFb2	32.4178
Laser+TMSC	TGFb2	32.5126		Laser+TMSC	TGFb2	32.1594
Laser+TMSC	TGFb2	32.2932		TMSC	TGFb2	29.7733
Laser+TMSC	TGFb2	31.9517		TMSC	TGFb2	29.866
TMSC	TGFb2	33.6236		TMSC	TGFb2	30.0772
TMSC	TGFb2	32.3019
TMSC	TGFb2	33.2249

## Sheet: Fig4t
Experiment1				Experiment2
Sample	Target	Ct		Sample	Target	Ct
Normal CTRL	18S	10.7759		Normal CTRL	18S	10.7759
Normal CTRL	18S	9.06037		Normal CTRL	18S	9.06037
Normal CTRL	18S	9.95105		Normal CTRL	18S	9.95105
Laser+Sham	18S	9.18586		Laser+Sham	18S	9.18586
Laser+Sham	18S	8.52996		Laser+Sham	18S	8.52996
Laser+TMSC	18S	10.5262		Laser+TMSC	18S	9.54972
Laser+TMSC	18S	10.4356		Laser+TMSC	18S	9.64059
Laser+TMSC	18S	10.1432		TMSC	18S	8.54682
TMSC	18S	10.1819		TMSC	18S	8.93756
TMSC	18S	10.0572		TMSC	18S	8.77958
TMSC	18S	10.2734		Normal CTRL	CoL3a1	32.0221
Normal CTRL	CoL3a1	32.0221		Normal CTRL	CoL3a1	32.0101
Normal CTRL	CoL3a1	32.0101		Normal CTRL	CoL3a1	32.0716
Normal CTRL	CoL3a1	32.0716		Laser+Sham	CoL3a1	31.7781
Laser+Sham	CoL3a1	31.7781		Laser+Sham	CoL3a1	31.0341
Laser+Sham	CoL3a1	31.0341		Laser+Sham	CoL3a1	31.3936
Laser+Sham	CoL3a1	31.3936		Laser+TMSC	CoL3a1	30.9247
Laser+TMSC	CoL3a1	31.5427		Laser+TMSC	CoL3a1	30.9301
Laser+TMSC	CoL3a1	30.6236		Laser+TMSC	CoL3a1	30.7045
Laser+TMSC	CoL3a1	31.0573		TMSC	CoL3a1	29.5181
TMSC	CoL3a1	32.2538		TMSC	CoL3a1	30.385
TMSC	CoL3a1	31.5338		TMSC	CoL3a1	29.9007
TMSC	CoL3a1	31.8661		Normal CTRL	CoL4a6	30.1781
Normal CTRL	CoL4a6	30.1781		Normal CTRL	CoL4a6	31.659
Normal CTRL	CoL4a6	31.659		Normal CTRL	CoL4a6	31.3834
Normal CTRL	CoL4a6	31.3834		Laser+Sham	CoL4a6	30.4576
Laser+Sham	CoL4a6	30.4576		Laser+Sham	CoL4a6	33.256
Laser+Sham	CoL4a6	33.256		Laser+TMSC	CoL4a6	32.438
Laser+TMSC	CoL4a6	30.742		Laser+TMSC	CoL4a6	31.6929
Laser+TMSC	CoL4a6	31.8048		Laser+TMSC	CoL4a6	29.6881
Laser+TMSC	CoL4a6	30.907		TMSC	CoL4a6	31.3466
TMSC	CoL4a6	29.1706		TMSC	CoL4a6	30.6894
TMSC	CoL4a6	30.8423		TMSC	CoL4a6	30.5214
TMSC	CoL4a6	31.5829		Normal CTRL	SMA	26.4045
Normal CTRL	SMA	26.4045		Normal CTRL	SMA	26.6561
Normal CTRL	SMA	26.6561		Laser+Sham	SMA	25.9633
Laser+Sham	SMA	25.9633		Laser+Sham	SMA	26.3224
Laser+Sham	SMA	26.3224		Laser+TMSC	SMA	26.5148
Laser+TMSC	SMA	27.5522		Laser+TMSC	SMA	26.6384
Laser+TMSC	SMA	27.5018		Laser+TMSC	SMA	26.9745
Laser+TMSC	SMA	27.3032		TMSC	SMA	25.4229
TMSC	SMA	26.9334		TMSC	SMA	25.4528
TMSC	SMA	27.0129		TMSC	SMA	25.3634
TMSC	SMA	27.3066		Normal CTRL	TGFb2	29.7585
Normal CTRL	TGFb2	29.7585		Normal CTRL	TGFb2	29.3176
Normal CTRL	TGFb2	29.3176		Normal CTRL	TGFb2	29.4459
Normal CTRL	TGFb2	29.4459		Laser+Sham	TGFb2	28.5477
Laser+Sham	TGFb2	28.5477		Laser+Sham	TGFb2	28.5147
Laser+Sham	TGFb2	28.5147		Laser+Sham	TGFb2	28.5746
Laser+Sham	TGFb2	28.5746		Laser+TMSC	TGFb2	29.381
Laser+TMSC	TGFb2	30.4944		Laser+TMSC	TGFb2	29.6035
Laser+TMSC	TGFb2	30.3978		Laser+TMSC	TGFb2	29.6069
Laser+TMSC	TGFb2	30.7496		TMSC	TGFb2	29.325
TMSC	TGFb2	30.9379		TMSC	TGFb2	29.4313
TMSC	TGFb2	30.9773		TMSC	TGFb2	29.2299
TMSC	TGFb2	30.9273
