# Supplementary material for: Human stem cells home to and repair laser-damaged trabecular meshwork in a mouse model
Source: Commun Biol. 2018 Dec 6;1:216. doi: 10.1038/s42003-018-0227-z (PMC6283842; doi:10.1038/s42003-018-0227-z)
Supplement: Supplementary file 4 — Supplementary Data 2 [file 42003_2018_227_MOESM4_ESM.xlsx]

## Sheet: Fig7a-OCT4
Experiment1				Experiment2
Sample	Target	Ct		Sample	Target	Ct
TMSC	18S	11.6901		TMSC	18S	11.5823
TMSC	18S	11.7415		TMSC	18S	11.9699
TMSC	18S	11.7008		TMSC	18S	11.1894
TM	18S	11.9324		TM	18S	9.9183
TM	18S	11.7524		TM	18S	9.54139
TM	18S	11.3762		TM	18S	9.66975
Fibro	18S	9.90992		TMSC	OCT4	26.2879
Fibro	18S	9.90813		TMSC	OCT4	25.8228
Fibro	18S	9.88075		TMSC	OCT4	25.9107
TMSC	OCT4	31.8673		TM	OCT4	28.9094
TMSC	OCT4	31.7711		TM	OCT4	28.2076
TMSC	OCT4	31.5206		TM	OCT4	28.3751
TM	OCT4	34.0824
TM	OCT4	34.1911
TM	OCT4	33.2293
Fibro	OCT4	36.6843
Fibro	OCT4	36.4689
Fibro	OCT4	37.0543

## Sheet: Fig7a-CHI3L1
Experiment1				Experiment2				Experiment3				Experiment4
Sample	Target	Ct		Sample	Target	Ct		Sample	Target	Ct		Sample	Target	Ct
TMSC	18S	10.4923		TMSC	18S	10.9441		TMSC	18S	7.6831		TMSC	18S	7.99241
TMSC	18S	10.6577		TMSC	18S	10.2059		TMSC	18S	7.71144		TMSC	18S	8.00252
TMSC	18S	11.0106		TMSC	18S	10.3958		TM	18S	7.46179		TM	18S	7.48731
TM	18S	9.23176		TM	18S	9.87631		TM	18S	7.44258		TM	18S	7.47199
TM	18S	9.38661		TM	18S	9.84274		Fibro	18S	6.69631		Fibro	18S	6.94717
TM	18S	9.479		TM	18S	9.94202		Fibro	18S	6.78198		Fibro	18S	6.69373
Fibro	18S	10.1798		TMSC	CHI3L1	27.5514		TMSC	CHI3L1	21.4547		TMSC	CHI3L1	23.5102
Fibro	18S	10.1433		TMSC	CHI3L1	26.4436		TMSC	CHI3L1	21.4396		TMSC	CHI3L1	23.542
Fibro	18S	10.1638		TMSC	CHI3L1	26.4737		TM	CHI3L1	18.2813		TM	CHI3L1	20.6481
TMSC	CHI3L1	26.357		TM	CHI3L1	22.9447		TM	CHI3L1	18.1324		TM	CHI3L1	20.6399
TMSC	CHI3L1	26.3976		TM	CHI3L1	22.2662		Fibro	CHI3L1	27.7197		Fibro	CHI3L1	27.7163
TMSC	CHI3L1	26.4419		TM	CHI3L1	21.7612		Fibro	CHI3L1	27.8473		Fibro	CHI3L1	27.9031
TM	CHI3L1	19.8535
TM	CHI3L1	19.6274
TM	CHI3L1	19.6617
Fibro	CHI3L1	27.296
Fibro	CHI3L1	27.0854
Fibro	CHI3L1	27.1998

## Sheet: Fig7a-MYOC
Experiment1				Experiment2
Sample	Target	Ct		Sample	Target	Ct
TMSC	18S	9.92307		TMSC	18S	10.9441
TMSC	18S	9.09839		TMSC	18S	10.2059
TMSC	18S	9.10072		TMSC	18S	10.3958
TM	18S	9.2183		TM	18S	9.87631
TM	18S	9.19531		TM	18S	9.84274
TM	18S	9.75499		TM	18S	9.94202
Fibro	18S	9.23863		TMSC	MYOC	31.2941
Fibro	18S	9.17611		TMSC	MYOC	31.1208
Fibro	18S	9.04742		TMSC	MYOC	31.1956
TMSC	MYOC	20.2961		TM	MYOC	26.634
TMSC	MYOC	20.3655		TM	MYOC	26.6909
TMSC	MYOC	20.2448		TM	MYOC	26.9725
TM	MYOC	17.8883
TM	MYOC	17.9101
TM	MYOC	17.7945
Fibro	MYOC	23.3664
Fibro	MYOC	23.6526
Fibro	MYOC	23.4105

## Sheet: Fig7a-CXCR4
Experiment1				Experiment2				Experiment3
Sample	Target	Ct		Sample	Target	Ct		Sample	Target	Ct
TMSC	18S	11.5054		TMSC	18S	11.5451		TMSC	18S	10.9624
TMSC	18S	12.0581		TMSC	18S	11.8949		TMSC	18S	10.4362
TM	18S	11.6954		TM	18S	11.0739		TMSC	18S	10.958
TM	18S	11.8243		TM	18S	11.0708		TM	18S	11.7597
TM	18S	11.7805		TM	18S	10.9245		TM	18S	11.7656
Fibro	18S	6.69631		Fibro	18S	6.87066		TM	18S	11.5877
Fibro	18S	6.78198		Fibro	18S	6.94717		TMSC	CXCR4	33.2177
Fibro	18S	6.93561		Fibro	18S	6.69373		TMSC	CXCR4	33.6649
TMSC	CXCR4	33.4167		TMSC	CXCR4	33.5949		TM	CXCR4	35.2217
TMSC	CXCR4	33.7921		TMSC	CXCR4	33.3565		TM	CXCR4	35.7381
TMSC	CXCR4	33.8104		TMSC	CXCR4	33.6319
TM	CXCR4	37.0238		TM	CXCR4	34.4598
TM	CXCR4	34.974		TM	CXCR4	34.7002
TM	CXCR4	34.6635		Fibro	CXCR4	35.6957
Fibro	CXCR4	35.4049		Fibro	CXCR4	34.2157
Fibro	CXCR4	36.1416		Fibro	CXCR4	35.2614
Fibro	CXCR4	34.2701

## Sheet: Fig7a-SDF1
Experiment1				Experiment2
Sample	Target	Ct		Sample	Target	Ct
TMSC	18S	8.93303		TMSC	18S	8.47249
TMSC	18S	8.9529		TMSC	18S	8.39289
TMSC	18S	8.92743		TM	18S	7.63804
TM	18S	8.87693		TM	18S	7.57748
TM	18S	8.65579		Fibro	18S	6.93561
TM	18S	8.75764		Fibro	18S	6.87066
Fibro	18S	7.72332		TMSC	SDF1	26.2239
Fibro	18S	7.72254		TMSC	SDF1	26.117
Fibro	18S	7.69768		TM	SDF1	24.8787
TMSC	SDF1	26.727		TM	SDF1	24.9388
TMSC	SDF1	26.8378		Fibro	SDF1	20.6242
TMSC	SDF1	26.4097		Fibro	SDF1	20.5853
TM	SDF1	24.1547
TM	SDF1	24.0905
TM	SDF1	24.0551
Fibro	SDF1	19.934
Fibro	SDF1	19.9848
Fibro	SDF1	19.994

## Sheet: Fig7b-CXCR4
Experiment1				Experiment2
Sample	Target	Ct		Sample	Target	Ct
TMSC	18S	10.9624		TMSC	18S	10.7813
TMSC	18S	10.4362		TMSC	18S	10.6435
TMSC	18S	10.958		TM	18S	11.5877
TMSC-IT1t	18S	10.4693		TM	18S	11.5877
TMSC-IT1t	18S	10.352		TM-SDF1aℬ	18S	10.7433
TMSC-IT1t	18S	10.2811		TM-SDF1aℬ	18S	11.2962
TM	18S	11.7597		TM-SDF1aℬ	18S	11.3497
TM	18S	11.7656		TM-SDF1-Ab	18S	10.9652
TM-SDF1aℬ	18S	10.3691		TM-SDF1-Ab	18S	11.0344
TM-SDF1aℬ	18S	10.0937		TM-SDF1-Ab	18S	10.9716
TM-SDF1aℬ	18S	10.2774		TMSC2	CXCR4	31.5227
TM-SDF1-Ab	18S	10.8558		TMSC2	CXCR4	31.9182
TM-SDF1-Ab	18S	10.5517		TM	CXCR4	35.1263
TM-SDF1-Ab	18S	10.6999		TM	CXCR4	35.4168
TMSC	CXCR4	33.6319		TM-SDF1aℬ	CXCR4	36.0949
TMSC	CXCR4	33.2177		TM-SDF1aℬ	CXCR4	41.9767
TMSC	CXCR4	33.6649		TM-SDF1-Ab	CXCR4	36.0021
TMSC-IT1t	CXCR4	34.2092		TM-SDF1-Ab	CXCR4	35.9428
TMSC-IT1t	CXCR4	34.4604		TM-SDF1-Ab	CXCR4	41.1228
TM	CXCR4	35.2217
TM	CXCR4	35.7381
TM-SDF1aℬ	CXCR4	35.5834
TM-SDF1aℬ	CXCR4	36.0021
TM-SDF1aℬ	CXCR4	36.7269
TM-SDF1-Ab	CXCR4	41.6323
TM-SDF1-Ab	CXCR4	42.0508
TM-SDF1-Ab	CXCR4	35.2085

## Sheet: Fig7b-SDF1
Experiment2				Experiment1
Sample	Target	Ct		Sample	Target	Ct
TMSC	18S	10.7813		TMSC	18S	5.28814
TMSC	18S	10.6435		TMSC	18S	5.43852
TMSC-IT1t	18S	12.1832		TMSC-IT1t	18S	6.21031
TMSC-IT1t	18S	11.9759		TMSC-IT1t	18S	6.89928
TM	18S	12.8203		TM	18S	6.87677
TM	18S	12.8126		TM	18S	6.68078
TM-SDF1aℬ	18S	11.2962		TM-SDF1aℬ	18S	6.22347
TM-SDF1aℬ	18S	11.3497		TM-SDF1aℬ	18S	6.23407
TM-SDF1-Ab	18S	11.0344		TM-SDF1-Ab	18S	6.04264
TM-SDF1-Ab	18S	10.9716		TM-SDF1-Ab	18S	5.93355
TMSC	SDF1	26.6837		TMSC	SDF1	21.5951
TMSC	SDF1	27.474		TMSC	SDF1	22.3449
TMSC-IT1t	SDF1	27.9522		TMSC-IT1t	SDF1	22.8545
TMSC-IT1t	SDF1	28.0254		TMSC-IT1t	SDF1	22.9713
TM	SDF1	27.0352		TM	SDF1	22.2112
TM	SDF1	27.9729		TM	SDF1	22.6287
TM-SDF1aℬ	SDF1	25.3984		TM-SDF1aℬ	SDF1	20.3692
TM-SDF1aℬ	SDF1	25.5859		TM-SDF1aℬ	SDF1	20.6442
TM-SDF1-Ab	SDF1	25.4267		TM-SDF1-Ab	SDF1	20.4311
TM-SDF1-Ab	SDF1	25.557		TM-SDF1-Ab	SDF1	20.5355

## Sheet: Fig7c
TMSC-Affinity
	Experiment1	Experiment2
No Chemoattractant	36	17
No Chemoattractant	18	25
No Chemoattractant	18	18
No Chemoattractant	28	20
No Chemoattractant	38
No Chemoattractant	25
TM	32	25
TM	39	17
TM	35	25
TM	45	22
TM	37
TM	39
TM-SDF1αß	46	31
TM-SDF1αß	37	26
TM-SDF1αß	56	38
TM-SDF1αß	50	33
TM-SDF1αß	48
TM-SDF1αß	51
TM-SDF1Ab	10	20
TM-SDF1Ab	22	15
TM-SDF1Ab	20	22
TM-SDF1Ab	17	13
TM-SDF1Ab	11
TM-SDF1Ab	15

## Sheet: Fig7d
TMSC-IT1t-Affinity
	Experiment1	Experiment2	Experiment3
No Chemoattractant	15	9	16
No Chemoattractant	42	25	15
No Chemoattractant	27	18	22
No Chemoattractant	17	10	18
No Chemoattractant	21	15
No Chemoattractant	18	16
TM	37	9	9
TM	16	25	25
TM	20	18	18
TM	32	10	20
TM	26	15	11
TM		16	9
TM-SDF1αß	17	24	28
TM-SDF1αß	38	24	28
TM-SDF1αß	41	16	16
TM-SDF1αß	39	14	11
TM-SDF1αß	31	20	12
TM-SDF1αß		16	16
TM-SDF1Ab	28	20	20
TM-SDF1Ab	18	20	20
TM-SDF1Ab	18	16	14
TM-SDF1Ab	24	20	3
TM-SDF1Ab	30	20	12
TM-SDF1Ab		16	20

## Sheet: Fig7e
TMSC-Chemotaxis
	Experiment1	Experiment2
No Chemoattractant	42.8	16.3
No Chemoattractant	47	20.8
No Chemoattractant	31.7	29
No Chemoattractant	40.5	22
TM	43.3	76.5
TM	37.1	63.3
TM	51.9	70.4
TM	44.1	70
TM-SDF1αß	58.3	64.3
TM-SDF1αß	79.8	76.3
TM-SDF1αß	57.5	72.7
TM-SDF1αß	65.2	71.1
TM-SDF1Ab	30.8	36.1
TM-SDF1Ab	33.4	37.5
TM-SDF1Ab	34.5	43.2
TM-SDF1Ab	32.9	39

[truncated: 6 more sheets: Fig7f, Fig7g, Fig7h, Fig7i, Fig7j, Fig7k]
